# Supplementary material for: Increased expression of tribbles homolog 3 predicts poor prognosis and correlates with tumor immunity in clear cell renal cell carcinoma: a bioinformatics study
Source: Bioengineered. 2022 Jun 20;13(5):14000–12. doi: 10.1080/21655979.2022.2086380 (PMC9275882; doi:10.1080/21655979.2022.2086380)
Supplement: Supplemental Material [file KBIE_A_2086380_SM0173.zip]

Archive with 4 entries (3 files):
- supplementary/
- supplementary/microscopy images.jpg
- supplementary/original images of western blot.jpg
- supplementary/Supplementary response.docx
